# Supplementary material for: Graphene Nanoplatelets-Based Textured Polymeric Fibrous Fabrics for the Next-Generation Devices
Source: Polymers (Basel). 2022 Dec 10;14(24):5415. doi: 10.3390/polym14245415 (PMC9785025; doi:10.3390/polym14245415)
Supplement: Supplementary file 1 [file polymers-14-05415-s001.zip]

Archive with 1 entries (1 files):
- polymers-2067654-supplementary.pdf
